# Supplementary material for: Defactinib inhibits PYK2 phosphorylation of IRF5 and reduces intestinal inflammation
Source: Nat Commun. 2021 Nov 18;12:6702. doi: 10.1038/s41467-021-27038-5 (PMC8602323; doi:10.1038/s41467-021-27038-5)
Supplement: Supplementary file 6 — Source Data [file 41467_2021_27038_MOESM6_ESM.xlsx]

## Sheet: Fig. 1b, c-d, g-h
Fig. 1b
Firefly luciferase normalised to Renilla
N=3 independent expermints
		pBent2					pBent2-IRF5
		Exp.1	Exp. 2	Exp. 3	Average	Std. Dev	Exp.1	Exp. 2	Exp. 3	Average	Std. Dev
	GFP	1.14649	1.13307	1.19166	1.15707	0.0306924	2.58277	1.87106	1.63902	2.03095	0.491771
	PYK2	2.80813	2.17476	2.69812	2.56034	0.338418	7.01634	5.77978	6.54959	6.44857	0.624438
	HIPK4	1.89979	2.29786	2.33248	2.17671	0.240444	2.07725	1.84786	2.27039	2.06517	0.211524
	MST1	10.1492	12.7645	11.8161	11.5766	1.32396	27.9685	25.2297	25.531	26.2431	1.50184
	MARK3	3.18159	2.9736	2.80405	2.98641	0.189098	6.9059	5.354	4.10368	5.45453	1.40381
	JNK2	1.57376	1.49609	1.43114	1.50033	0.0714048	2.78585	3.11934	3.2319	3.04569	0.231964
	CLK2	0.467405	0.39563	0.628536	0.49719	0.119276	0.56243	0.629189	0.744022	0.645214	0.0918505
	ARK5	1.25157	1.19523	1.36324	1.27001	0.0855101	1.71843	1.98702	2.03333	1.91293	0.170023
	RIP2	33.683	33.7745	31.3469	32.9348	1.37594	57.4909	60.9736	58.2218	58.8954	1.83647

## Sheet: Fig. 2a-f, Suppl.Fig.2d-e
Fig. 2c
Firefly luciferase normalised to Renilla
N=3 independent experiments
			WT					PYK2KO
			Exp.1	Exp. 2	Exp. 3	Average	Std. Dev	Exp.1	Exp. 2	Exp. 3	Average	Std. Dev
	pBent2	- LPS	0.2	1.44	1.3	0.98	0.679117	0.03	1.27	1.66	0.986667	0.851136
		+ LPS	2.63	2.3	2.61	2.51333	0.185023	0.1	1.41	2.65	1.38667	1.27516
	pBent2-IRF5	- LPS	0.93	1.42	1.81	1.38667	0.440946	0.33	1.58	2.13	1.34667	0.922406
		+ LPS	11.2	9.69	13.35	11.4133	1.8393	3.23	3.9	6.16	4.43	1.53522
Fig. 2d and Supp. Fig. 2d
N=3 independent experiments
			WT					PYK2KO
			Exp.1	Exp. 2	Exp. 3	Average	Std. Dev	Exp.1	Exp. 2	Exp. 3	Average	Std. Dev
Binding at Il6 promoter	IRF5	0h	0.261463	0.217347	0.320749	0.26652	0.0518861	0.861601	0.737369	0.573997	0.724322	0.144245
		2h	1.8344	1.2456	1.06606	1.38202	0.401925	0.731589	0.472965	0.433038	0.545864	0.162077
	Pol II	0h	2.83623	0.430633	0.419562	1.22881	1.39208	2.35012	2.6015	2.62848	2.5267	0.153518
		2h	4.84254	2.93215	2.8371	3.53727	1.1314	2.07474	1.93005	1.87914	1.96131	0.10148
	Control IgG	0h	0.149454	0.149947	0.0163989	0.105267	0.076962	0.0959203	0.0880819	0.105035	0.0963456	0.00848442
		2h	0.100319	0.0587847	0.153064	0.104056	0.0472505	0.0549182	0.0272198	0.224226	0.102121	0.106649
Binding at Il1a promoter	IRF5	0h	1.09955	2.00081	0.0734423	1.05794	0.964359	1.1759	2.18691	1.03171	1.46484	0.629475
		2h	3.42174	4.72395	1.29647	3.14739	1.73013	0.667981	1.10097	1.23448	1.00114	0.29615
	Pol II	0h	0.213156	0.454937	0.729018	0.465704	0.258099	3.08891	2.43979	2.80339	2.77736	0.325342
		2h	6.50142	3.04454	8.96446	6.17014	2.97383	4.1034	3.55016	2.48053	3.37803	0.825018
	Control IgG	0h	0.467981	0.319017	0.427802	0.404933	0.0770698	0.386761	0.323874	0.37641	0.362348	0.0337192
		2h	0.338129	0.317439	0.27915	0.311573	0.029924	0.406983	0.292043	0.48	0.393009	0.0947548
Binding at tnf promoter	IRF5	0h	1.87914	0.443628	0.528765	0.950513	0.805345	1.1157	0.878883	1.39732	1.13064	0.259541
		2h	3.041	3.23902	3.59607	3.29203	0.281307	0.942817	0.418623	1.04075	0.800729	0.334517
	Pol II	0h	4.95029	2.07617	1.23185	2.75277	1.94937	4.58287	3.71456	2.62285	3.64009	0.982131
		2h	12.843	11.5333	5.49829	9.95818	3.9175	2.52583	2.01785	1.41111	1.98493	0.558086
	Control IgG	0h	0.062345	0.195182	0.062345	0.106624	0.0766934	0.325645	0.142513	0.195182	0.221113	0.0942795
		2h	0.327616	0.324322	0.327616	0.326518	0.00190205	0.142321	0.103679	0.324322	0.190107	0.117828
Fig. 2e, Supplementary Fig. 2e
N=3 independent experiments
delta delta Ct method, relative expression to Hprt
		WT					IRF5 KO					PYK2 KO
	Time after LPS stimulation (h)	Exp.1	Exp. 2	Exp. 3	Average	Std. Dev	Exp.1	Exp. 2	Exp. 3	Average	Std. Dev	Exp.1	Exp. 2	Exp. 3	Average	Std. Dev
Il6 mRNA	0	1.14997	1.1756	1.04796	1.12451	0.0675242	1.25071	0.541164	1.62833	1.14007	0.551963	7.07289	0.975754	2.80179	3.61681	3.12921
	2	5050.67	1002.94	3605.05	3219.55	2051.22	2146.33	1265.6	1992.77	1801.57	470.467	880.938	229.37	452.924	521.078	331.087
	4	34042.9	10974.1	28843.9	24620.3	12100.5	10321	3728.33	9528.62	7859.33	3599.42	5112.52	1046.06	3922.01	3360.2	2090.64
Il1a mRNA	0	1.09354	1.00197	1.01045	1.03532	0.0506005	1.08545	1.05176	0.911763	1.01633	0.0921079	0.829229	0.641799	0.268908	0.579979	0.28523
	2	12124.2	8093.21	8852.97	9690.12	2141.9	9454.33	9208.99	5775.36	8146.23	2056.89	1651.73	949.889	1279.62	1293.75	351.133
	4	91309.5	62029.2	71468.3	74935.7	14944.9	52320	36030.5	36894.6	41748.4	9165.49	7400.58	3882.36	6675.14	5986.03	1857.59
Il1b mRNA	0	0.987295	1.00009	0.99844	0.995274	0.00695897	0.370276	0.434419	0.288818	0.364504	0.0729719	0.333045	0.195505	0.206763	0.245104	0.0763669
	2	4188.18	3738.85	3607.53	3844.85	304.495	2212.02	3873.36	1954.37	2679.92	1041.55	1053.48	967.75	734.649	918.625	164.993
	4	14295.9	14549.8	12605.5	13817.1	1056.93	7684.98	10069.2	6793.32	8182.51	1693.67	3157.06	2663.49	2312.99	2711.18	424.052
Il10 mRNA	0	0.985051	0.999922	0.995782	0.993585	0.00767533	1.17704	1.48248	1.31798	1.32583	0.152873	1.64638	0.749069	1.0401	1.14518	0.457795
	2	14.567	8.82847	12.0236	11.8063	2.8754	38.1496	74.1186	45.6209	52.6297	18.9812	45.5974	34.0498	28.1585	35.9352	8.87103
	4	14.0396	12.8794	11.1762	12.6984	1.44028	30.4837	37.919	42.1615	36.8547	5.91121	37.0221	19.4964	29.5004	28.673	8.79213
Ccl4 mRNA	0	0.992003	1.00385	1.00236	0.999405	0.00645329	0.998913	0.989952	0.997552	0.995472	0.00482877	1.00021	0.999305	1.00038	0.999965	0.000578993
	2	45.3597	55.3434	52.8378	51.1803	5.1941	15.7941	16.4269	12.8525	15.0245	1.90743	26.9638	27.0945	25.3352	26.4645	0.98018
	4	80.1668	58.5868	85.2658	74.6731	14.1626	19.1906	19.0128	18.1365	18.78	0.564329	34.8874	31.6923	34.4812	33.687	1.73937
Ccl5 mRNA	0	0.992065	1.00085	1.00266	0.998524	0.00566628	1.00089	1.00521	1.00679	1.0043	0.00305793	1.0004	1.00075	1.02661	1.00925	0.0150307
	2	94.8186	96.6185	99.1132	96.8501	2.15666	18.6115	17.7787	14.5357	16.9753	2.15342	23.3211	19.3119	19.3768	20.6699	2.29621
	4	355.523	364.936	458.578	393.013	56.9761	78.8188	86.8353	66.1144	77.2562	10.4484	71.4249	64.2454	62.1616	65.944	4.85965
Fig. 2f
N=3 independent experiments
delta delta Ct method, relative expression to Hprt
		WT					IRF5 KO					PYK2 KO
		Exp.1	Exp. 2	Exp. 3	Average	Std. Dev	Exp.1	Exp. 2	Exp. 3	Average	Std. Dev	Exp.1	Exp. 2	Exp. 3	Average	Std. Dev
Ccl4 mRNA	NS	1.00092	0.998705	0.999333	0.999651	0.000930329	6.14724	3.65978	2.59283	4.13328	1.8239	0.135398	0.239158	0.106598	0.160385	0.0697232
	LPS	44.7652	31.535	23.9838	33.428	8.58895	21.8611	16.875	13.6116	17.4493	4.15461	9.02411	13.2747	10.2737	10.8575	2.18461
Il12b mRNA	NS	1.00576	0.99867	0.999298	1.00124	0.00320239	1865.99	1235.71	875.46	1325.72	501.361	0.0697826	0.0804592	0.0358625	0.0620348	0.023286
	LPS	21356.7	20999.5	15971.1	19442.4	2458.95	7140.91	6469.08	5218.05	6276.01	975.861	5229.52	5046.9	3905.95	4727.46	717.278
Il1a mRNA	NS	0.997953	1.00229	1.00292	1.00105	0.00220766	57.8939	31.1046	22.0366	37.0117	18.6442	0.454212	0.729357	0.32509	0.502887	0.206482
	LPS	392.42	259.73	197.537	283.229	81.2775	186.489	137.626	111.011	145.042	38.2817	110.943	103.978	80.4716	98.4642	15.9665
Il1b mRNA	NS	0.995896	1.00529	1.00592	1.00237	0.0045846	59.1474	46.6759	33.0684	46.2972	13.0436	0.184951	0.227061	0.101206	0.171073	0.0640649
	LPS	366.303	336.314	255.782	319.466	46.6665	226.023	185.548	149.665	187.079	38.2021	215.591	212.915	164.781	197.762	28.5937
Il23a mRNA	NS	0.9983	1.00035	1.00098	0.999879	0.00114562	232.758	131.958	93.488	152.735	71.9222	0.305628	0.448317	0.199825	0.317923	0.124701
	LPS	684.234	430.147	327.146	480.509	150.067	323.728	297.682	220.114	280.508	53.8997	374.108	217.017	167.956	253.027	107.69
Il6 mRNA	NS	0.996977	0.999094	0.999722	0.998598	0.00117435	405.493	336.405	238.332	326.743	83.9983	0.0228578	0.0228163	0.0101697	0.0186146	0.0073135
	LPS	10274.7	10196.1	7754.61	9408.48	1169.91	2227.92	2394.67	1931.57	2184.72	234.551	756.368	1084.53	839.35	893.416	170.63
Tnf mRNA	NS	0.997771	1.00065	1.00128	0.999902	0.00152879	15.0314	10.7492	4.70013	10.1602	5.19075	11.0265	0.805351	0.358963	4.06359	6.03415
	LPS	111.386	73.0484	55.5566	79.9971	23.3159	64.3847	45.6492	40.7932	50.2757	12.4577	27.8072	50.2134	46.601	41.5406	12.0298
Ccl5 mRNA	NS	0.996024	1.00487	1.00551	1.00213	0.00432856	25.4344	14.9667	10.6034	17.0015	7.62201	0.0814726	0.0849586	0.0378679	0.0680997	0.0262395
	LPS	465.891	458.566	348.761	424.406	53.5729	165.247	134.298	108.327	135.957	28.4965	82.8817	69.4857	53.7771	68.7148	14.5676

## Sheet: Fig. 4a-d, Suppl.Fig.6c
Fig. 4a
Firefly luciferase normalised to Renilla
N=3 independent experiments
		pBent2					IRF5
		Exp.1	Exp. 2	Exp. 3	Average	Std. Dev	Exp.1	Exp. 2	Exp. 3	Average	Std. Dev
WT	DMSO	1.6	1.2	1.4	1.4	0.2	7	4.4	5.6	5.66667	1.30128
	Def	1.9	1.3	1.5	1.56667	0.305505	5.8	1	3.5	3.43333	2.40069
	DMSO	4.3	5	4	4.43333	0.51316	17.1	18.4	17.6	17.7	0.655744
	Def	2.9	5	3	3.63333	1.18462	6.2	7.6	7	6.93333	0.702377
IRF5 KO	DMSO	1.4	1.1	1.1	1.2	0.173205	4.8	7.8	6.4	6.33333	1.50111
	Def	1.3	2.7	2.1	2.03333	0.702377	3.8	8.7	6.4	6.3	2.45153
	DMSO	2.5	3.4	3.1	3	0.458258	26.1	18	21	21.7	4.09512
	Def	2.6	3.3	2.8	2.9	0.360555	10.6	6	8.1	8.23333	2.3029
PYK2 KO	DMSO	2.4	1.4	1.8	1.86667	0.503322	2.9	3.1	2.9	2.96667	0.11547
	Def	2.6	1.5	2	2.03333	0.550757	3.2	1.7	2.6	2.5	0.754983
	DMSO	2.7	1.9	2.4	2.33333	0.404145	3.8	5.8	4.5	4.7	1.01489
	Def	2.8	1.9	2.4	2.36667	0.450925	2.5	5.6	4.1	4.06667	1.55027
Fig. 4c
N=3 independent experiments
		NS					LPS					LPS/Def
		Exp.1	Exp. 2	Exp. 3	Average	Std. Dev	Exp.1	Exp. 2	Exp. 3	Average	Std. Dev	Exp.1	Exp. 2	Exp. 3	Average	Std. Dev
Binding at Il6 promoter	IRF5	1.46606	1.06555	1.24286	1.25815	0.200692	2.89137	3.53397	1.68794	2.70443	0.937104	1.28002	0.770649	0.607313	0.885995	0.350874
	Pol II	0.707436	2.27514	2.63314	1.8719	1.02422	11.1911	18.7561	12.4783	14.1418	4.04755	0.0157521	1.1268	3.21782	1.45346	1.62583
	IgG control	0.628514	0.431541	0.396815	0.485623	0.124959	0.651289	0.585026	0.46424	0.566852	0.0948398	0.512469	0.390364	0.284642	0.395825	0.114011
Binding at Il1b promoter	IRF5	1.23905	1.4447	1.46351	1.38242	0.12452	2.53135	4.25732	2.98957	3.25941	0.894067	1.70685	0.795854	2.12135	1.54135	0.678068
	Pol II	1.87592	0.0744907	2.01313	1.32118	1.08184	3.10322	5.20964	4.40683	4.23989	1.06309	1.31983	0.67439	2.6045	1.53291	0.98254
	IgG control	0.260765	0.55185	0.0591818	0.290599	0.247685	0.590457	0.301785	0.23722	0.376487	0.188094	0.358374	0.0408745	0.500878	0.300042	0.235484
Fig. 4d, Supplementary Fig.6c
N=4 individual mice
delta delta Ct method, relative expression to Hprt
	Il6 mRNA				Il1b mRNA				Il1a mRNA				Il12b mRNA				Il23a mRNA				Ccl4 mRNA				Ccl5 mRNA
	N.S.	LPS	LPS/Def		N.S.	LPS	LPS/Def		N.S.	LPS	LPS/Def		N.S.	LPS	LPS/Def		N.S.	LPS	LPS/Def		N.S.	LPS	LPS/Def		N.S.	LPS	LPS/Def
Exp.1	0.976127	2458.64	3.32414		1.00424	486.883	7.06982		1.00256	668.196	4.50931		0.995473	22.0416	1.22143		0.995523		71.8373		0.998887	21.0645	9.31894		1.0027	4.52633	1.48729
Exp.2	1.00508	6155.03	333.666		0.996672	387.619	2.91074		0.996802	580.579	2.78168		0.994397	24.7049	0.966825		0.994409	669.138	148.941		1.00028	20.044	9.47598		0.997209	11.7407	3.6067
Exp.3	1.00735	1599.34	46.7398		0.997688	243.453	15.8162		0.998726	143.943	11.0491		0.998528	43.9581	5.45522		1.02402	3822.88	635.27		0.969702	37.8513	15.1744		0.970766	12.9596	1.66619
Exp.4	0.999979	1699.79	65.1429		0.999894	208.49	20.7109		1.00507	127.402	14.8769		1.00445	103.471	17.5906		1.02627	3117.33	1121.23		1.00034	22.9047	10.8946		1.04165	12.2144	2.59833
Average	0.997134	2978.2	112.218		0.999623	331.611	11.6269		1.00079	380.03	8.30423		0.998213	48.5439	6.30852		1.01006	2536.45	494.319		0.992303	25.4661	11.216		1.00308	10.3603	2.33963
Std. Dev	0.0143398	2152.35	149.89		0.0033575	129.328	8.09953		0.00372573	284.498	5.64605		0.00451389	37.8976	7.79798		0.0174564	1655.17	486.709		0.0150827	8.34119	2.73244		0.0292488	3.92152	0.97509

## Sheet: Fig.6b-d, Suppl.Fig.7b
Fig.6b
6 mice per condition
	Histopathology
	Veh.	Def.
Mouse 1	4	1.8
Mouse 2	4.8	1
Mouse 3	3.3	0.9
Mouse 4	4.3	2.3
Mouse 5	4.1	1.3
Mouse 6	3.7	4.1
Average	4.03333	1.9
Std Dev	0.51251	1.19833
Fig.6c, Supplementary.Fig 7b
6 mice per condition
	Colon LPL #		Neutrophil #		Ly6c mono #
	Veh.	Def.	Veh.	Def.	Veh.	Def.
Mouse 1	3.3201	0.869056	0.288517	0.06318	0.105911	0.018598
Mouse 2	3.01808	1.16729	0.627761	0.107624	0.212775	0.100387
Mouse 3	1.28374	0.557382	0.132226	0.034948	0.267019	0.054289
Mouse 4	1.31664	2.01856	0.157997	0.1631	0.091506	0.095882
Mouse 5	2.1056	1.11234	0.29689	0.090434	0.176449	0.080423
Mouse 6	3.14716	1.35922	0.481515	0.218835	0.151693	0.10833
Average	2.36522	1.18064	0.330818	0.11302	0.167559	0.0763182
Std Dev	0.925847	0.49485	0.19138	0.0675623	0.0661091	0.0341191
Fig.6d
6-8 mice per condition
delta delta Ct method, relative expression to Hprt
		Il6 mRNA		Tnf mRNA		Il12b mRNA		Ccl4 mRNA		Ccl5 mRNA		Il10 mRNA
		Veh	Def	Veh	Def	Veh	Def	Veh	Def	Veh	Def	Veh	Def
Tissue	Mouse 1	0.991203	0.443477	0.991265	0.968419	0.993861	0.812414	0.995045	1.06486	1.0769	0.625531	1.10924	0.527906
	Mouse 2	0.261427	0.142074	1.13149	0.765528	0.716084	0.702854	1.50691	1.39802	1.03493	0.661846	0.903397	1.14608
	Mouse 3	1.69898	0.30026	1.46194	0.919919	1.0825	0.219688	2.41333	0.382315	0.50377	0.69655	0.837485	0.438308
	Mouse 4	0.651489	0.315029	1.32609	0.494466	0.832004	0.750735	1.63662	0.900587	0.744387	1.76839	0.893393	1.58122
	Mouse 5	0.629484	0.363536	1.81868	0.565645	1.32747	0.670839	3.62777	0.996669	1.6919	1.03001	2.13998	0.424497
	Mouse 6	1.36062	0.768186	0.905568	0.609813	1.43002	1.558	1.47457	0.340483	3.0869	1.10244	0.676974	2.22564
	Average	0.9322	0.38876	1.2725	0.720632	1.06366	0.785755	1.94237	0.847155	1.35647	0.980794	1.09341	1.05728
	Std Dev	0.528269	0.210579	0.337842	0.195234	0.276952	0.433315	0.944643	0.412031	0.937037	0.435032	0.531147	0.736376
Leukocytes	Mouse 1	0.993162	0.30155	0.993651	1.16849	0.994695	0.83278	0.9931	0.676633	0.993198	0.872852	1.0311	0.4952
	Mouse 2	0.125334	0.126252	0.613068	0.788992	0.512986	0.459536	0.426683	0.406351	0.597065	0.479077	0.356709	0.342745
	Mouse 3	0.44805	0.458066	2.10492	1.29351	1.56584	1.29915	1.03906	0.938365	16.6586	7.30318	7.86977	7.42689
	Mouse 4	0.47222	0.0338677	1.56947	0.365743	2.80207	0.131588	1.32233	0.245	12.8086	2.9956	8.28782	4.28468
	Mouse 5	1.71973	0.172371	2.43127	0.692399	3.28343	0.557393	2.04742	0.639522	13.987	4.0983	17.725	2.90489
	Mouse 6	0.797616	0.580067	1.86306	1.23447	1.98921	1.56246	1.56894	1.07442	10.6559	9.24993	8.16122	5.04293
	Mouse 7	1.25201	0.521113	1.33283	0.686589	3.58195	1.62761	0.92553	0.613371	8.6316	9.80179	6.57665	5.06818
	Mouse 8	0.639753	0.708523	1.33155	1.60034	2.23329	2.68752	1.26715	1.24079	8.42065	19.5374	6.15573	9.05964
	Average	0.805984	0.362726	1.52998	0.978816	2.12043	1.14475	1.19878	0.729306	9.09407	6.79226	7.02051	4.32814
	Std Dev	0.507009	0.240545	0.593056	0.408128	1.07849	0.823749	0.480441	0.335421	5.80504	6.26058	5.33773	3.06245
Sorted cells*	Pool 1	1.09498	0.806666	0.992932	0.804727	0.995552	1.33885	0.992916	0.784795	1.01466	0.817457	0.99488	0.992329
	Pool 2	2.61201	1.05721	1.13313	0.926087	2.1188	1.08482	0.858101	0.724563	0.95383	0.707549	0.725165	1.40539
	Pool 3	1.71402	0.627283	1.04493	0.673797	1.75935	0.888861	0.841721	0.793904	1.01904	0.712048	1.14967	2.01784
	Average	1.807	0.830385	1.057	0.801537	1.62457	1.10417	0.897579	0.767754	0.995846	0.745685	0.95657	1.47185
	Std Dev	0.762776	0.215941	0.0708763	0.126175	0.573625	0.225616	0.0829693	0.0376809	0.0364522	0.0621971	0.214827	0.515977
*Before sort 8 mice per condition, samples were pooled for sort to give n=3

## Sheet: Fig.7a-c
Fig.7a
n=3-4 independent experiments
delta delta Ct method, relative expression to RPLPO
	IL6 mRNA			TNF mRNA			IL23a mRNA			IL12a mRNA			IL12b mRNA			IL1a mRNA
	NS	LPS	LPS/Def	NS	LPS	LPS/Def	NS	LPS	LPS/Def	NS	LPS	LPS/Def	NS	LPS	LPS/Def	NS	LPS	LPS/Def
Experiment 1	0.000108	0.159487	0.002131	0.021777	3.18703		0.000627	0.004185	0.000359	0.000139	0.001257	0.000137	2.72e-06		0.000556	0.000564	0.1342	0.001841
Experiment 2	7.78e-05	0.073733	0.003566	0.063946	2.95144	1.36536	0.000437	0.003794	0.000776	9.93e-05	0.000234	0.00013		0.004911		0.001181	0.026991	0.003228
Experiment 3	0.000258	0.224031	0.01168	0.035919	2.8342	0.096142	0.001223	0.003502	0.001226	0.000167	0.000398	0.000118	3.82e-05	0.001319	0.000503	0.001507	0.11003	0.004336
Experiment 4	0.000281		0.006657	0.069171			0.002649		0.001351	0.000374		0.000131	6.61e-05		0.00162	0.001982		0.007763
Average	0.0001812	0.152417	0.0060085	0.0477033	2.99089	0.730752	0.001234	0.003827	0.000928	0.000194825	0.000629667	0.000129	3.56733e-05	0.003115	0.000893	0.0013085	0.090407	0.004292
Std Dev	0.000103131	0.075398	0.0042264	0.0226254	0.179695	0.897474	0.001001	0.000342694	0.000452621	0.000122637	0.00054944	7.95822e-06	3.17655e-05	0.00253993	0.000630158	0.000595411	0.0562338	0.00252912
Fig.7b
n=3-4 independent experiments		IL-6 secretion
		- LPS			Average	Stdev	+ LPS			Average	Stdev
	Ctrl	0	0	0	0	0	2808.34	1180.52	2837.54	2275.47	948.362
	DMSO	0	0	0	0	0	2056.48	2476.21	2888.64	2473.77	416.084
	0.5	0	0	0	0	0	1676.9	1439.66	2158.67	1758.41	366.372
	1	0	0	0	0	0	1852.09	435.959	935.984	1074.68	718.179
	5	0	0	0	0	0	27.1802	45.4293	0	24.2031	22.8605
	TNF secretion
		- LPS				Average	Stdev	+ LPS				Average	Stdev
	Ctrl	6.21026	7.69021	6.32849	6.78161	6.75264	0.671801	168000000	387000000	114000000	169000000	209500000	1.21091e+08
	DMSO	6.01809	7.98582	6.32849	7.0423	6.84368	0.873873	149000000	350000000	142000000	190000000	207750000	9.71678e+07
	1	5.83186	6.78161	6.13266	6.09423	6.21009	0.403781	271978	143000000	539673	21616598	4.13571e+07	6.84958e+07
	3	5.90565	6.3684	6.05604	6.05604	6.09653	0.194619	150.434	2189.94	161.205	229.231	682.703	1005.43
	5	5.98037	6.13266	6.09423	6.40857	6.15396	0.181639	23.6948	32.6509	20.3764	26.5337	25.8139	5.20642
Fig.7c
n=10 human donors
			Non-inflamed									Inflamed
	IL-6 secretion	0		27.7999	745.065	3.18915	264.046	36.1763	62.1042	97.479	241.99	245.031		141.773	590.946	2.40883	1321.22	46.749	1995.33	3546.49	125.486
		DMSO 0	23.4706	21.5509	110.327	394.254	235.589	55.0273	72.5401	99.9103	182.998	781.965	833.333	252.542	3240.06	8333.33	705.51	99.6226	318.794	2739.66	187.505
		1	6.18688	9.29378	641.248	57.4462	76.0911	23.1565	65.7458	82.3859	27.0187	1494.82	225.808	125.169	274.966	901.977	323.74	55.7528	283.877	3859.93	216.762
		3		6.15203	87.0972	3.27143	37.4951	5.25308	3.45633	9.4851	253.847	17.6577		11.5761	50.3955	2.04296	37.5753	20.2178	39.86	76.6042	797.895
		5	1.28059	4.77409	6.24788	5.09706	18.8151	1.72539	5.7429	3.68015	434.641	35.0869	4.81788	6.15883	15.1767	20.7177	17.4417	2.42343	13.7371	57.1542	53.2383
	IL-12p70 secretion	0		3.21461	119.296	4.62334	28.6151	11.8325	9.2993	37.8216	4.47562	34.5973		27.678	273.82	4.26568	224.978	18.4988	55.1243	385.478	3.58209
		DMSO 0	1.71146	3.22618	42.5936	25.8639	26.652	18.8472	15.6633	37.5626	3.43546	4.96163	130.846	28.3242	105.982	519.51	80.4243	22.3159	151.678	123.387	2.83012
		1	0.865686	1.03493	26.4344	8.54511	12.1851	14.5465	4.19699	10.5402	1.90701	4.68079	4.52945	7.4813	60.7822	22.4808	20.2011	5.15096	26.4106	487.102	2.50822
		3		0.993667	7.4763	3.26369	7.43339	4.57703	2.02544	4.68306	6.14665	2.94025		1.06869	19.3042	3.66143	5.55838	3.39523	3.74486	21.7702	16.1491
		5	0.34907	1.03394	4.83136	3.57685	15.1202	3.08994	2.04479	6.61677	5.98136	7.88036	0.755168	0.880849	13.4852	7.90363	4.39312	2.88683	2.87021	15.9251	5.31657
	IL-1B secretion	0		2.49974	9.74159	11.2939	13.4029	3.55397	5.37332	6.393	4.35585			0.914724	8.84425	10.6818	9.05422	3.6981	7.09635	11.0912	5.34958
		DMSO 0	1.70622	1.64477	5.11694	13.7935	13.2275	3.87853	5.64693	5.99312	6.41262		1.68737	1.53493	34.1237	27.345	10.4514	5.3564	5.81654	13.535	7.01781
		1	1.62666	2.79284	13.6725	11.6155	20.0337	6.30488	5.32685	12.8747	6.06714		4.16124	2.82517	14.3987	15.6808	19.3045	5.22091	6.45324	15.3671	6.06714
		3		3.15682	12.8253	9.00237	16.2359	4.6066	3.06523	8.58629	7.37185			1.62386	13.0673	11.5118	9.16325	5.67326	4.65471	10.5074	9.51846
		5	1.46952	6.8265	6.64557	8.97631	32.9295	4.86056	5.21834	16.6817	9.59916		1.22939	1.50783	7.85386	14.3987	8.42429	6.26979	5.06356	14.6204	9.76055
	IL-10 secretion	0			0	0	14.8034	0	0			60.6047		21.0588	8.24737	51.0745	51.1665	0
		DMSO 0		2.38549	0	0	15.7213	0	0			57.165	99.8648	29.4261	18.5907	22.4658	52.5729	0
		1	10.9861	13.7637	1.6616	0	19.7064	2.54453	10.0582			167.889	113.979	63.2663	22.3327	43.3368	49.0503	2.43766
		3	17.346		23.5988	5.80465	7.4698	9.46863				136.913		33.331	22.6447	17.9757	37.3311	7.73031
		5	61.667	26.2314	37.8501	13.9109	26.7304	26.5823	8.92407				53.9888	36.6357	25.1023		41.0403	14.9555

## Sheet: Suppl.Fig.1c
Supplementary Fig. 2c
N=4 independent experiments
						firefly readouts over averaged IRF5/LPSA/DMSO(plates 1-4)
Well	Barcode	Regno	OI	over IRF5 aver	over IRF5 S.D.	over IRF5/1	over IRF5/2	over IRF5/3	over IRF5/4
H4	J00B9AJ	GW416981X	U11667/23/1	0.00830186	0.00223721	0.00886312	0.00716323	0.0111632	0.0060179	0.00830186
H5	J00B9AJ	GW780056X	U20497/10/4	0.00962031	0.00224436	0.00820046	0.00725166	0.0119074	0.0111217	0.00962031
E10	J00B9AG	GW778894X	U19339/96/3	0.0116009	0.00436526	0.00936012	0.0119387	0.0175634	0.00754142	0.0116009
B9	J00B9AJ	GW805758X	U16419/190/2	0.0236313	0.00836546	0.0323877	0.0168911	0.0291732	0.0160731	0.0236313
B6	J00B9AG	GW779439X	U20497/6/2	0.0242975	0.00822869	0.0194657	0.0206938	0.0366153	0.0204152	0.0242975
H5	J00B9AK	GW810576X	U18020/75/1	0.0804042	0.0815113	0.14736	0.154407	0.0142889	0.00556085	0.0804042
A3	J00B9AG	GSK1007102B	MS208738-058A1	0.0810858	0.045892	0.0717333	0.0651765	0.146908	0.0405256	0.0810858
H3	J00B9AH	GW768505A	T299/60/1	0.138833	0.0472795	0.135597	0.121156	0.204808	0.0937726	0.138833
D5	J00B9AJ	GW683003X	U14929/198/1	0.138888	0.11502	0.0567405	0.0374964	0.284587	0.176728	0.138888
C8	J00B9AJ	GW297361X	U12548/85/3	0.146594	0.0776115	0.123338	0.104176	0.261814	0.0970482	0.146594
E5	J00B9AJ	GW709042A	T261/94/4	0.167162	0.0313746	0.140319	0.167584	0.211059	0.149686	0.167162
G1	J00B9AH	GW559768X	R5750/98/8	0.181437	0.0443396	0.152744	0.166877	0.247377	0.158751	0.181437
D2	J00B9AJ	GW683109X	U14929/199/1	0.184144	0.061252	0.136509	0.138401	0.266429	0.195239	0.184144
						normalised luciferase values over averaged IRF5/LPSA/DMSO (plates 1-4)
Well	Barcode	Regno	OI	norm. Over IRF5 average	norm. over IRF5 S.D.	over IRF5 norm.1	over IRF5 norm.2	over IRF5 norm.3	over IRF5 norm.4
H4	J00B9AJ	GW416981X	U11667/23/1	0.0450947	0.0244804	0.0254546	0.0391934	0.0807906	0.0349403
B9	J00B9AJ	GW805758X	U16419/190/2	0.0497806	0.0110981	0.0372066	0.0526214	0.0634778	0.0458168
H5	J00B9AJ	GW780056X	U20497/10/4	0.0572127	0.0182061	0.0461317	0.0387016	0.0787574	0.0652601
B6	J00B9AG	GW779439X	U20497/6/2	0.080055	0.0345125	0.0423185	0.068744	0.124809	0.0843483
E10	J00B9AG	GW778894X	U19339/96/3	0.109233	0.0571568	0.0389891	0.109484	0.178992	0.109465
B7	J00B9AG	GW833373X	U18020/155/1	0.123754	0.0297785	0.0966723	0.122034	0.165624	0.110686
D5	J00B9AJ	GW683003X	U14929/198/1	0.147082	0.0999184	0.0723408	0.0588292	0.269155	0.188002
C8	J00B9AJ	GW297361X	U12548/85/3	0.152774	0.0632662	0.133009	0.120694	0.246683	0.110712
H3	J00B9AH	GW768505A	T299/60/1	0.153161	0.0743276	0.0866417	0.136954	0.25958	0.129469
D2	J00B9AJ	GW683109X	U14929/199/1	0.20383	0.0424025	0.181681	0.156447	0.227623	0.249569

## Sheet: Suppl.Fig.2a-c
Supplementary Fig. 2c
Firefly luciferase normalised to Renilla
N=3 independent experiments
		WT					PYK2 KO
		Exp.1	Exp. 2	Exp. 3	Average	Std. Dev	Exp.1	Exp. 2	Exp. 3	Average	Std. Dev
pBent	-	0.97	0.77	1.56	1.1	0.410731	0.98	2.14	1.06	1.39333	0.647868
	+	5.48	3.96	3.3	4.24667	1.11791	1.68	1.95	2.51	2.04667	0.42336
IRF5	-	4.37	2.13	1.6	2.7	1.47034	2.06	1.77	2.96	2.26333	0.620511
	+	19.37	20.13	23.95	21.15	2.45447	8.15	8.31	7.05	7.83667	0.685954
IRF5+PYK2	-	4.05	5.91	2.75	4.23667	1.58825	1.05	2.42	1.74	1.73667	0.685006
	+	20.29	27.79	24.65	24.2433	3.7665	15.61	14.89	12.45	14.3167	1.65618

## Sheet: Supp.Fig.4d
Supplementary Fig. 4d
Firefly luciferase normalised to Renilla
N=3 independent experiments
		NS					LPS
		Exp.1	Exp. 2	Exp. 3	Average	Std. Dev	Exp.1	Exp. 2	Exp. 3	Average	Std. Dev
	pBent2	1.7	2.23	1.78	1.90333	0.285715	8	7.03	8.95	7.99333	0.960017
	FLAG-IRF5	3.4	3.4	4.62	3.80667	0.704367	21.4	21.4	40.01	27.6033	10.7445
	pBent2	0.9	0.6	1	0.833333	0.208167	5.1	0.9	1.5	2.5	2.27156
	FLAG-IRF5	9.2	10.1	7.2	8.83333	1.48436	54.6	52.8	46.6	51.3333	4.19682
	Y104F	12.8	10.6	7.2	10.2	2.82135	66.3	43.3	57	55.5333	11.5699
	Y172F	7.9	8.3	7	7.73333	0.665833	30.9	36.4	37.2	34.8333	3.42977
	Y172F/S173A	9.8	6.4	6.6	7.6	1.90788	43.8	30.8	34.6	36.4	6.68431
	Y329F	13.2	18.8	15	15.6667	2.8589	29.1	30.6	15.7	25.1333	8.20386
	Y351F	14.9	11.3	11.3	12.5	2.07846	25.1	38.1	24.8	29.3333	7.59364

## Sheet: Suppl.Fig.5a-e
Supplementary Fig. 5a
N=3 biological replicates
	DMSO					Def/LPS					Def
log[Inh] μM	Exp.1	Exp. 2	Exp. 3	Average	Std. Dev	Exp.1	Exp. 2	Exp. 3	Average	Std. Dev	Exp.1	Exp. 2	Exp. 3	Average	Std. Dev
1	108.37	106.58	97.04	103.997	6.09077	17.12	13.21	16.11	15.48	2.0297	16.37	14.98	17.43	16.26	1.2287
0.7	97.63	98.97	97.61	98.07	0.779487	18.44	19.75	20.14	19.4433	0.890524	15.27	20.94	20.82	19.01	3.23949
0.48	105.75	102.76	98.5	102.337	3.64349	52.2	51.85	47.55	50.5333	2.58956	60.31	56.04	57.88	58.0767	2.14178
0.3	97.45	97.12	100.87	98.48	2.07637	93.29	94.06	90.51	92.62	1.86743	101.61	97.32	98.07	99	2.29122
0	101.65	104.16	104.2	103.337	1.46083	113.67	112.27	105.7	110.547	4.25531	107.86	106.43	99.56	104.617	4.43719
-0.3	97.75	99.27	90.39	95.8033	4.74929	99.13	104.74	103.71	102.527	2.98634	99.24	101.1	100.62	100.32	0.965609
-0.52	99.41	104.72	96.2	100.11	4.30292	103.61	109.96	104.33	105.967	3.47702	100.87	98.31	95.23	98.1367	2.82399
-0.7	92.12	97.09	99.12	96.11	3.60143	93.66	100.67	101.77	98.7	4.39928	101.82	92.57	94.1	96.1633	4.95819
-1	104.22	99.9	107.48	103.867	3.80233	103.27	105.41	104.09	104.257	1.07969	110.03	106.62	112.25	109.633	2.83588
Supplementary Fig. 5c
N=3 biological replicates
Firefly luciferase normalised to Renilla
		Exp.1	Exp. 2	Exp. 3	Average	Std. Dev	Exp.1	Exp. 2	Exp. 3	Average	Std. Dev
	DMSO	1.6	1	2.3	1.63333	0.650641	3.1	3.8	1.7	2.86667	1.06927
Def (uM)	0.1	2.3	1.3	1.1	1.56667	0.64291	2.9	2.1	3.6	2.86667	0.750555
	0.3	1	0.9	1.3	1.06667	0.208167	2	2.3	2.2	2.16667	0.152753
	0.5	1.1	1.2	1.9	1.4	0.43589	2.8	2.7	2.7	2.73333	0.057735
	1	2.4	1	0.9	1.43333	0.83865	3	2.1	2.1	2.4	0.519615
	DMSO	4.8	1.9	4.1	3.6	1.51327	24.1	20.7	16	20.2667	4.06735
Def (uM)	0.1	2.1	1.2	1.3	1.53333	0.493288	22.4	16.1	22.2	20.2333	3.58097
	0.3	4.5	5.3	1.9	3.9	1.77764	9.6	15.5	10.7	11.9333	3.13741
	0.5	3.6	5.4	3.9	4.3	0.964365	7.5	6.4	6.2	6.7	0.7
	1	0.9	1.6	1.2	1.23333	0.351188	2.6	2.7	6	3.76667	1.93477
Supplementary Fig. 5d
N=3 independent experiments
delta delta Ct method, relative expression to Hprt
							Defactinib (uM)
	NS			DMSO			0.1			0.3			1.0
Il1a mRNA	1.01885	1.00073	1.00738	17821.6	14734.8	22794	18505.7	16996.9	14177.3	10018.7	10874.2	7827.01	5729.79	7554.79	4603.27
Il6 mRNA	1.10198	1.16143	1.16915	16654.4	36969.1	42152.8	15256.5	44603.4	37204.2	9060.84	19356.3	13932.2	4008.65	7933.6	4834.08
Tnf mRNA	1.00557	0.99301	0.999611	34.2116	34.1499	44.1477	32.4466	43.6205	36.3844	28.6633	29.8942	21.5173	23.4995	22.3942	13.6452
Supplementary Fig. 5e
N=3 independent experiments
delta delta Ct method, relative expression to Hprt
		WT					PYK2ko
		Exp.1	Exp. 2	Exp. 3	Average	Std. Dev	Exp.1	Exp. 2	Exp. 3	Average	Std. Dev
Il1a mRNA	NS	0.997953	1.00229	1.00292	1.00105	0.00270382	0.454212	0.749999	0.592129	0.59878	0.148005
	DMSO/LPS	392.42	259.73	197.537	283.229	99.5442	110.943	204.209	103.692	139.615	56.0573
	Def/LPS	177.86	121.298	106.545	135.234	37.645	71.735	164.969	113.934	116.879	46.6867
Il6 mRNA	NS	0.996977	0.999094	0.999722	0.998598	0.00143828	0.0228578	0.0267704	0.0209587	0.023529	0.00296342
	DMSO/LPS	10274.7	10196.1	7754.61	9408.48	1432.84	756.368	1478.39	1212.95	1149.24	365.203
	Def/LPS	3699	4207.37	3695.63	3867.34	294.486	563.086	1378.24	1003.24	981.52	408.009
Tnf mRNA	NS	0.997771	1.00065	1.00128	0.999902	0.00187238	11.0265	0.716449	0.623859	4.12226	5.9794
	DMSO/LPS	111.386	73.0484	55.5566	79.9971	28.556	27.8072	88.7801	47.1378	54.575	31.1594
	Def/LPS	45.6899	37.6531	33.0734	38.8055	6.38671	24.1648	57.4994	34.8327	38.8323	17.0234

## Sheet: Suppl.Fig.6a-b, d
Supplementary Fig. 6b
N=2 independent experiments
		DMSO/LPS				DMSO/Def
	log[Inh] μM	Exp. 1	Exp. 2	Average	Std. Dev	Exp. 1	Exp. 2	Average	Std. Dev
	1	89.01	95.58	92.295	4.64569	86.62	88.03	87.325	0.997021
	0.7	88.82	93.07	90.945	3.0052	81.62	88.34	84.98	4.75176
	0.48	95.68	95.95	95.815	0.190919	82.49	92.96	87.725	7.40341
	0.3	84.27	95.27	89.77	7.77817	92.61	92.98	92.795	0.26163
	0	83.35	98.62	90.985	10.7975	90.57	93.85	92.21	2.31931
	-0.3	94.6	92.09	93.345	1.77484	83.56	89.33	86.445	4.08001
	-0.52	96.24	90.27	93.255	4.22143	97.12	94.71	95.915	1.70413
Supplementary Fig. 6d
N=3 independent experiments
delta delta Ct method, relative expression to Hprt
	Il6 mRNA				Il12b mRNA				Il23a mRNA
	N.S.	WGP	WGP/Def		N.S.	WGP	WGP/Def		N.S.	WGP	WGP/Def
Exp 1	0.982905	110.76	2.20072		0.980509	459.12	29.8233		0.999989	1561.36	12.1159
Exp 2	1.00431	151.549	2.89216		1.00007	665.621	35.1561		1	2624.43	24.0957
Exp 3	0.969313	174	2.95116		0.982046	742.095	36.6577		1.05778	5300.6	28.6986
Average	0.985508	145.436	2.68135		0.987543	622.279	33.879		1.01926	3162.13	21.6367
Std. Dev	0.0176411	32.0598	0.417277		0.0108781	146.382	3.5917		0.0333637	1926.74	8.56049

[truncated: 2 more sheets: Suppl.Fig.7c, Suppl.Fig.8a,c]
